# Supplementary material for: Expression Patterns of Cytokeratins (CK7, CK20, CK19, CK AE1/AE3) in Atypical Endometrial Hyperplasia Coexisting with Endometrial Cancer
Source: Int J Mol Sci. 2024 Aug 21;25(16):9084. doi: 10.3390/ijms25169084 (PMC11354644; doi:10.3390/ijms25169084)
Supplement: Supplementary file 1 [file ijms-25-09084-s001.zip]

Archive with 1 entries (1 files):
- ijms-3101330-supplementary.pdf
